# Supplementary material for: Development and Optimisation of HILIC-LC-MS Method for Determination of Carbohydrates in Fermentation Samples
Source: Molecules. 2021 Jun 16;26(12):3669. doi: 10.3390/molecules26123669 (PMC8235229; doi:10.3390/molecules26123669)
Supplement: Supplementary file 1 [file molecules-26-03669-s001.zip]

Archive with 1 entries (1 files):
- molecules-1211337-supplementary.pdf
